# Supplementary material for: Modular Snake-like Robot Designed for On-Site Reconfiguration in Space Exploration
Source: Biomimetics (Basel). 2025 May 6;10(5):293. doi: 10.3390/biomimetics10050293 (PMC12109486; doi:10.3390/biomimetics10050293)
Supplement: Supplementary file 1 [file biomimetics-10-00293-s001.zip]

Archive with 5 entries (5 files):
- Movie S1.mp4
- Movie S2.mp4
- Movie S3.mp4
- Movie S4.mp4
- Supplementary file.pdf
